# Supplementary material for: Rapid Assembly of Pyrrole-Ligated 1,3,4-Oxadiazoles and Excellent Antibacterial Activity of Iodophenol Substituents
Source: Molecules. 2023 Apr 21;28(8):3638. doi: 10.3390/molecules28083638 (PMC10142073; doi:10.3390/molecules28083638)
Supplement: Supplementary file 1 [file molecules-28-03638-s001.zip]

Archive with 1 entries (1 files):
- molecules-2346728-supplementary.pdf
